# Supplementary material for: ctDNA Concentration, MIKI67 Mutations and Hyper-Progressive Disease Related Gene Mutations Are Prognostic Markers for Camrelizumab and Apatinib Combined Multiline Treatment in Advanced NSCLC
Source: Front Oncol. 2020 Sep 4;10:1706. doi: 10.3389/fonc.2020.01706 (PMC7509428; doi:10.3389/fonc.2020.01706)
Supplement: Supplementary file 4 [file Table_2.xlsx]

## Sheet: Sheet1
	Supplementary Table 2. The relationship between therapeutic responses and clinicopathological factors in ADC and SCC
	Clinicopathological factors	ADC				SCC
		DCR	PD	P value		DCR	PD	P value
	Gender
	Male	3	1	0.52*		8	4	1*
	Female	2	4			0	0
	Histology
	ADC	5	5	N/A		N/A	N/A	N/A
	SCC	N/A	N/A			8	4
	Smoking history
	Ever	3	1	0.52*		7	4	1*
	Never	2	4			1	0
	Stage
	IIIB	0	1	0.5*		3	1	1*
	IV	5	4			5	3
	Mutational status in ctDNA
	Negative	5	0	0.008*		2	0	0.52*
	Positive	0	5			6	4
	bTMB
	High	0	2	0.44*		4	2	1*
	Low	5	3			4	2
	Lines of therapy
	2nd line	2	2	0.9*		7	3	1*
	3rd-6th line	3	3			1	1
	PFS （mean,95% CI)
	2nd line	11.28 (-0.22~22.77)	4.58 (4.33~4.83)	0.15#		8.06 (4.42~11.70)	2.27 (0.52~4.01)	0.04#
	3rd-6th line	8.1 (-5.58~21.78)	2.45 (-4.54~9.44)	0.26#		7 (0~0)	1.4 (0~0)	N/A
	TKI-related driver gene status
	with mutations	2	2	1*		0	0	1*
	without mutations	3	3			8	4
	DCR=disease control rate; PD=progressed disease; ADC=adenocarcinoma; SCC=squamous cell carcinoma; ctDNA=circulating tumor DNA; bTMB=blood tumor mutational burden; *Calibrated chi-square test or Fisher exact probability test；# unpaired t-test
